# Supplementary material for: Deep Learning-Based Diagnosis of Femoropopliteal Artery Steno-Occlusion Using Maximum Intensity Projection Images of CT Angiography
Source: Tomography. 2025 Sep 8;11(9):104. doi: 10.3390/tomography11090104 (PMC12473302; doi:10.3390/tomography11090104)
Supplement: Supplementary file 1 [file tomography-11-00104-s001.zip]

Archive with 1 entries (1 files):
- tomography-3808798-supplementary.pdf
